# Supplementary material for: Forest-goers as a heterogeneous population at high-risk for malaria: a case–control study in Aceh Province, Indonesia
Source: Malar J. 2024 Jan 30;23:37. doi: 10.1186/s12936-024-04856-8 (PMC10826189; doi:10.1186/s12936-024-04856-8)
Supplement: Supplementary file 1 — Additional file 1: Table S1. Distribution of demographic variables of cases by species. *Socioeconomic status (SES) measure: represented as the lowest quartile of the first component of the principal analysis. [file 12936_2024_4856_MOESM1_ESM.xlsx]

## Sheet: Sheet2
	Category	Variable	P. knowlesi	P. vivax	Total	p-value
			N=27 (%)	N=17 (%)	N=44 (%)
	Demographic variables	Age Category (years)				0.2
		15-29	5 (19%)	4 (24%)	9 (20%)
		30-45	18 (67%)	7 (41%)	25 (57%)
		>45	4 (15%)	6 (35%)	10 (23%)
		Male	24 (89%)	17 (100%)	41 (93%)	0.15
		Post-elementary or higher	18 (67%)	9 (53%)	27 (61%)	0.36
		Occupation				0.26
		Farming	11 (41%)	3 (18%)	14 (32%)
		Logging, mining, or other outdoor labor	13 (48%)	12 (71%)	25 (57%)
		Other	3 (11%)	2 (12%)	5 (11%)
		Lowest quartile SES*	9 (33%)	4 (24%)	13 (30%)	0.49
		Subdistrict				<0.001
		Krueng Sabe	5 (19%)	13 (76%)	18 (41%)
		Kuta Cotgli	2 (7%)	0 (0%)	2 (5%)
		Lhoong	12 (44%)	0 (0%)	12 (27%)
		Sampoiniet	1 (4%)	2 (12%)	3 (7%)
		Saree	7 (26%)	2 (12%)	9 (20%)
	Comm- unity	Slept under net the previous night	12 (44%)	10 (59%)	22 (50%)	0.35
		Main residence ever sprayed	2 (7%)	2 (12%)	4 (9%)	0.62
		Main residence is traditional house	3 (11%)	5 (29%)	8 (18%)
	Forest exposures	Slept in the forest in the past 60 days	24 (89%)	15 (88%)	39 (89%)	0.95
		Second residence in the forest	19 (70%)	10 (59%)	29 (66%)	0.43
		Frequency of monkey sightings				0.55
		None	13 (48%)	7 (41%)	20 (45%)
		Less than once a day	7 (26%)	7 (41%)	14 (32%)
		At least once a day	7 (26%)	3 (18%)	10 (23%)
		Family member with forest exposure	6 (22%)	0 (0%)	6 (14%)	0.036
