# Supplementary material for: Forest-goers as a heterogeneous population at high-risk for malaria: a case–control study in Aceh Province, Indonesia
Source: Malar J. 2024 Jan 30;23:37. doi: 10.1186/s12936-024-04856-8 (PMC10826189; doi:10.1186/s12936-024-04856-8)
Supplement: Supplementary file 2 — Additional file 2: Table S2. Distribution of potential risk factors among forest-goers. *Socioeconomic status (SES) measure: represented as the lowest quartile of the first component of the principal component analysis (PCA). **Occupation categories grouped differently than in main analysis (all occupations were outdoor occupations). [file 12936_2024_4856_MOESM2_ESM.xlsx]

## Sheet: Sheet1
	Variable	Index case	Health facility controls	p value
		n=37 (%)	n=92 (%)
	Age category (years)			0.93
	15-29	8 (22%)	21 (23%)
	30-45	21 (57%)	49 (53%)
	> 45	8 (22%)	22 (24%)
	Lowest quartile SES*	11 (30%)	24 (26%)	0.67
	Post-elementary or higher education	24 (65%)	47 (51%)	0.15
	Subdistrict			<0.001
	Krueng Sabe	15 (41%)	78 (85%)
	Kuta Cotgli	2 (5%)	4 (4%)
	Lhoong	12 (32%)	2 (2%)
	Sampoiniet	3 (8%)	4 (4%)
	Saree	5 (14%)	4 (4%)
	Trip destination in the same subdistrict	34 (92%)	90 (98%)	0.11
	Number of nights in the forest			0.044
	< 7	11 (30%)	43 (47%)
	8 to 15	8 (22%)	25 (27%)
	> 15	18 (49%)	24 (26%)
	Distance to nearest road (km)			0.011
	1 km or less	6 (16%)	8 (9%)
	1-10 km	15 (41%)	18 (20%)
	10-20 km	10 (27%)	53 (58%)
	>20 km	6 (16%)	13 (14%)
	Sleep structure			<0.001
	Barracks	7 (19%)	28 (30%)
	Hut/Other	23 (62%)	25 (27%)
	Tent	7 (19%)	39 (42%)
	Type of forest work**			<0.001
	Farming or plantation work	14 (38%)	9 (10%)
	Logging or mining	19 (51%)	75 (82%)
	Other outdoor occupation	4 (11%)	8 (9%)
	Number of other workers			0.62
	0-5 other workers	25 (68%)	56 (61%)
	5-10 other workers	7 (19%)	25 (27%)
	>10 other workers	5 (14%)	11 (12%)
	Frequency of monkey sightings in the forest			<0.001
	At least once a day	20 (54%)	16 (17%)
	Less than once a day	15 (41%)	75 (82%)
	Missing	2 (5%)	1 (1%)
	Standing water present	32 (86%)	79 (86%)	0.93
	Mosquitos present	36 (97%)	91 (99%)	0.5
	Use protection against mosquitoes	26 (70%)	72 (78%)	0.34
	Used bed net	4 (11%)	18 (20%)	0.23
	Used mosquito repellant or coil	12 (32%)	31 (34%)	0.89
	Wore covering clothes	18 (49%)	47 (51%)	0.8
	Second residence in the forest	27 (73%)	21 (23%)	<0.001
