# Supplementary material for: Forest-goers as a heterogeneous population at high-risk for malaria: a case–control study in Aceh Province, Indonesia
Source: Malar J. 2024 Jan 30;23:37. doi: 10.1186/s12936-024-04856-8 (PMC10826189; doi:10.1186/s12936-024-04856-8)
Supplement: Supplementary file 3 — Additional file 3 : Table S3. Unadjusted and adjusted odds ratios for bivariate and multivariable unconditional logistic regression (health facility controls) among subgroup analysis of forest-goers. OR unadjusted odds ratio, aOR adjusted odds ratio, CI confidence interval. *Occupation categories grouped differently than in main. “Other outdoor occupation” includes driving, elephant work, entomology, field technician, forest ranger, hole digging, hunting, rattan collecting **Socioeconomic measure is the second component of the principal component analysis (PCA), included as a continuous measure. Note: individual protective measures (coil, bed net, covering clothes) not included due to collinearity with use of protective measures (and none were significant in bivariate regression). The following variables were not included due to small cells: sex (all forest-goers were male), mosquitoes present, and trip destination. [file 12936_2024_4856_MOESM3_ESM.xlsx]

## Sheet: Sheet1
	Variable	OR (95% CI)	P value	aOR (95% CI)	P value
	Age categories
	15-29	Reference		—	—
	30 - 45	1.96 (0.53-7.25)	0.31	—	—
	45 - 59	2.58 (0.54-12.26)	0.23	—	—
	Education
	None or elementary	Reference		—	—
	Post-elementary or higher	1.29 (0.49-3.41)	0.61	—	—
	Type of forest work**
	Farming or plantation	Reference		Reference
	Logging or mining	0.24 (0.07-0.85)	0.03	0.19 (0.02-1.48)	0.11
	Other outdoor occupation	0.57 (0.11-3.01)	0.51	0.46 (0.04-5.43)	0.53
	Socioeconomic status
	Higher socioeconomic status*	0.73 (0.52-1.02)	0.07	—	—
	Used protection against mosquitoes
	No	Reference		—	—
	Yes	0.66 (0.23-1.84)	0.42	—	—
	Number of nights in the forest
	< 8	Reference		Reference
	8 to 15	1.00 (0.30-3.35)	0.99	0.37 (0.07-2.09)	0.26
	> 15	2.34 (0.82-6.65)	0.11	1.07 (0.26-4.39)	0.92
	Distance to nearest road (km)
	1 km or less	Reference		Reference
	1-10 km	0.56 (0.12-2.67)	0.46	1.08 (0.13-8.44)	0.94
	10-20 km	0.48 (0.11-2.06)	0.33	1.65 (0.25-11.13)	0.61
	>20 km	0.59 (0.09-3.79)	0.58	4.97 (0.39-62.94)	0.22
	Number of other workers
	0-5 other workers	Reference		—	—
	5-10 other workers	1.59 (0.50-5.09)	0.43	—	—
	>10 other workers	2.44 (0.64-9.30)	0.19	—	—
	Second residence in forest
	None or not in forest	Reference		Reference
	In forest/forest fringe	5.98 (2.27-15.79)	<0.001	8.83 (2.41-32.33)	0.001
	Sleep Structure
	Tent	Reference		Reference
	Barracks	2.90 (0.68-12.26)	0.15	2.01 (0.29-13.93)	0.48
	Hut/Other	4.61 (1.17-18.13)	0.03	3.06 (0.60-15.74)	0.18
	Standing water present
	No	Reference		—	—
	Yes	4.09 (0.91-18.29)	0.07	—	—
	Frequency of monkey sightings
	Less than once a day	Reference		—	—
	At least once a day	2.47 (0.81-7.57)		—	—
